# Supplementary material for: pH-dependent activation of the Na+/H+ antiporter NhaA and conformational dynamics of its N-terminus
Source: Nat Commun. 2026 Jun 12;17:7489. doi: 10.1038/s41467-026-73424-2 (PMC13408996; doi:10.1038/s41467-026-73424-2)
Supplement: Supplementary file 6 — Source Data [file 41467_2026_73424_MOESM6_ESM.xlsx]

## Sheet: Fig. 2
	Fig. 2f: Population of NhaA protomer
	pH	plugged	flexNT	unplugged	open-funnel
	5.5	0.529118	0.125834	0.345047	0
	6.3	0.482891	0.126524	0.390585	0
	7.5	0.45513	0.104263	0.440607	0
	8.5*	0.41624	0.0959427	0.487818	0
	8.5	0.0714689	0.0164735	0.083759	0.828299
	Fig. 2g: Population of NhaA dimer
	pH	both plugged	plugged-flexNT	plugged-unplugged	unplugged-flexNT	both unplugged	both flexNT	both open-funnel
	5.5	0.282127	0.134627	0.359356	0.0842338	0.123253	0.0164037	0
	6.3	0.235512	0.122641	0.372118	0.0967233	0.156165	0.016842	0
	7.5	0.20991	0.0959422	0.394498	0.0900444	0.198336	0.0112694	0
	8.5*	0.177183	0.0813977	0.396716	0.0912277	0.243846	0.00963006	0
	8.5	0.0304225	0.0139761	0.0681167	0.0156639	0.0418686	0.00165349	0.828299

## Sheet: Fig. 4
	Fig. 4e: pH sensor net charge				Fig. 4f: pH sensor radius of gyration
	pH	Mean	SD		pH	Mean	SD
	4	3.08219	0.06623		4	0.794216	0.003132
	4.5	2.79051	0.195462		4.5	0.80852	0.018525
	5	2.37266	0.189028		5	0.817121	0.005039
	5.5	2.12192	0.201479		5.5	0.813966	0.008858
	6	1.58422	0.73884		6	0.795286	0.004223
	6.5	1.04739	1.01132		6.5	0.80092	0.006051
	7	0.277498	0.462143		7	0.82056	0.012374
	7.5	-0.177986	0.516027		7.5	0.841957	0.004047
	8	-0.501326	0.401067		8	0.835076	0.004008
	8.5	-0.884943	0.084684		8.5	0.879831	0.010058
	9	-0.936997	0.067946		9	0.875667	0.027704
	9.5	-1.01442	0.012461		9.5	0.86799	0.009386

## Sheet: Sup. Fig. 14
	Supplementary Fig 14a: Glu78 deprotonation
		Starting from 4AU5			Starting from IF-Na⁺			Combined
	pH	Mean	SD		Mean	SD		Mean	SD
	4	0.00258283	0.00215395		0.0577892	0.108185		0.030186	0.0751036
	4.5	0.13576	0.225348		0.181487	0.260766		0.158624	0.22364
	5	0.166707	0.390444		0.242391	0.314869		0.204549	0.325977
	5.5	0.121755	0.242099		0.0459432	0.104536		0.0838491	0.17439
	6	0.44678	0.341081		0.174593	0.401978		0.310686	0.3665
	6.5	0.96366	0.0421581		0.0269648	0.0452332		0.495312	0.470045
	7	0.438773	0.418981		0.149123	0.125171		0.293948	0.317248
	7.5	0.873925	0.275566		0.33744	0.445985		0.605683	0.431822
	8	0.703265	0.331405		0.540224	0.374522		0.621745	0.332945
	8.5	0.89817	0.161107		0.897144	0.166147		0.897657	0.149389
	9	0.98264	0.0347034		0.972967	0.0503625		0.977804	0.0397746
	9.5	0.995281	0.0108859		0.9907	0.0142471		0.992991	0.0117982

## Sheet: Fig. 3j & Sup. Fig. 15&20
	The data here are also used for Fig. 3j and Supplementary Fig. 15 and 20
	Supplementary Fig 15: Titration curves – Na⁺ blocked from cytoplasmic funnel – MEAN														Supplementary Fig 15: Titration curves – Na⁺ not blocked from cytoplasmic funnel – MEAN
	pH	ASP 11	ASP 40	ASP 65	ASP 119	ASP 133	ASP 163	ASP 164	ASP 178	ASP 282	ASP 354				pH	ASP 11	ASP 40	ASP 65	ASP 119	ASP 133	ASP 163	ASP 164	ASP 178	ASP 282	ASP 354
	4	0.973173	0.492665	0.335628	0.15329	0.999639	0	2.14338e-06	0.639043	0.397549	0.767373				4	0.979106	0.449606	0.334514	0.202324	0.999537	0	1.4695e-06	0.506594	0.409543	0.788436
	4.5	0.990007	0.774044	0.191062	0.383282	0.999817	0	8.58521e-07	0.874607	0.866149	0.961689				4.5	0.98627	0.780298	0.264586	0.409845	0.99958	4.47721e-05	0.0751192	0.832421	0.796884	0.959345
	5	0.997075	0.896051	0.376972	0.736617	0.999988	0	0	0.906058	0.940371	0.972546				5	0.989473	0.916892	0.344561	0.651544	0.999924	5.44144e-07	0.401521	0.93903	0.895993	0.978361
	5.5	0.997349	0.966746	0.402467	0.8405	0.999879	4.11191e-06	4.09626e-06	0.96629	0.983025	0.987876				5.5	0.998327	0.964854	0.260507	0.84564	0.999929	2.9897e-05	0.0592529	0.962305	0.89767	0.993256
	6	0.999744	0.983251	0.301777	0.946595	0.999947	2.70818e-07	0	0.987061	0.987469	0.997217				6	0.997936	0.984893	0.513379	0.954093	0.999988	0	0.227449	0.98705	0.957362	0.996597
	6.5	0.998736	0.993332	0.622403	0.977892	0.999996	0	0	0.998123	0.997271	0.998998				6.5	0.998499	0.99192	0.663009	0.963929	0.999996	0	0.516762	0.996008	0.991185	0.99863
	7	0.999934	0.998715	0.582786	0.995455	1	0	0	0.999632	0.989898	0.999769				7	0.999972	0.998169	0.798731	0.993271	0.999999	0.000702547	0.688731	0.998689	0.998451	0.999664
	7.5	0.999774	0.999602	0.852382	0.997322	1	0	0	0.999685	0.999777	0.999982				7.5	0.999966	0.999357	0.906883	0.997871	0.997501	0.16457	0.706194	0.999889	0.999383	0.999878
	8	0.999929	0.999793	0.802651	0.998829	1	0	0	0.999988	0.999999	0.999994				8	0.999999	0.999795	0.839683	0.999125	1	0.000360608	0.713579	0.999869	0.999963	0.999988
	8.5	0.999934	0.999986	0.903412	0.999967	1	0	0	0.999909	0.999973	1				8.5	1	0.999959	0.812669	0.999432	1	0.17131	0.693457	0.999941	0.999984	0.999989
	9	1	1	0.727432	0.999976	1	0	0	1	1	1				9	1	0.999955	0.920435	1	1	0.175328	0.702644	0.999998	1	1
	9.5	1	1	0.835946	1	1	0	0	1	1	1				9.5	1	0.999999	0.997373	0.999994	0.999748	0.461233	0.788966	1	0.999991	1
	pH	GLU 43	GLU 54	GLU 78	GLU 82	GLU 124	GLU 241	GLU 252	GLU 321	GLU 356					pH	GLU 43	GLU 54	GLU 78	GLU 82	GLU 124	GLU 241	GLU 252	GLU 321	GLU 356
	4	0.213431	0.397165	0.000577481	0.920011	0.203897	0.900164	0.999617	0.604934	0.602584					4	0.209015	0.436994	0.0523573	0.86996	0.276603	0.767692	0.970696	0.726111	0.548734
	4.5	0.591196	0.830239	0.0993007	0.985865	0.338869	0.97345	0.996245	0.925925	0.797342					4.5	0.518053	0.798575	0.220636	0.987418	0.515759	0.970588	0.959132	0.832796	0.807482
	5	0.767052	0.945491	0.292306	0.990339	0.702336	0.987281	0.943638	0.983896	0.867417					5	0.728226	0.932516	0.119817	0.996925	0.512999	0.983226	0.962853	0.982188	0.921586
	5.5	0.84559	0.969418	0.169499	0.998416	0.833182	0.994352	0.989219	0.989828	0.949433					5.5	0.863211	0.968498	0.00519971	0.998764	0.720239	0.995137	0.999818	0.980644	0.9582
	6	0.93889	0.98806	0.284414	0.998814	0.770793	0.99872	0.993732	0.993301	0.986769					6	0.931456	0.990506	0.347861	0.996859	0.835462	0.996353	0.940179	0.992606	0.984273
	6.5	0.963675	0.996644	0.496928	0.998507	0.964618	0.998497	0.999991	0.995115	0.99269					6.5	0.958874	0.994457	0.494569	0.999324	0.863469	0.999225	0.996335	0.996035	0.991151
	7	0.987701	0.999555	0.334118	0.999961	0.996862	0.999809	0.956827	0.999377	0.995194					7	0.972997	0.998876	0.265406	0.999794	0.978441	0.999894	0.998493	0.9997	0.998236
	7.5	0.991644	0.99948	0.560374	0.999997	0.998316	0.999977	0.969678	0.999973	0.999673					7.5	0.994699	0.999672	0.659075	0.999942	0.993852	0.999963	0.99986	0.99992	0.999633
	8	0.994658	0.99988	0.694881	1	0.998267	0.999946	0.999701	0.999881	0.999752					8	0.997092	0.999909	0.557752	0.999972	0.998491	0.999974	0.995072	0.999963	0.999795
	8.5	0.998585	0.999938	0.913337	0.99994	0.998382	0.999986	0.999857	0.99999	0.999875					8.5	0.999035	0.999944	0.884946	0.999968	0.995095	0.999985	0.970733	0.999999	0.999966
	9	0.999952	0.999998	0.984989	1	1	1	0.998072	0.999998	0.999999					9	0.999823	0.999996	0.971707	0.999928	0.999968	0.999964	1	0.999999	0.999926
	9.5	0.999959	1	0.995784	1	0.999942	1	1	1	0.999988					9.5	0.999022	0.999999	0.990881	1	0.999981	1	0.999955	0.999986	1
	pH	HIS 39	HIS 225	HIS 243	HIS 253	HIS 256	HIS 318								pH	HIS 39	HIS 225	HIS 243	HIS 253	HIS 256	HIS 318
	4	0.00157046	0.688228	0.00371139	0.0198968	0.000823701	0.0387473								4	0.00246473	0.816871	0.0058165	0.0198196	0.00358566	0.0181864
	4.5	0.00890173	0.832885	0.036766	0.0957287	0.00557457	0.0610495								4.5	0.00700291	0.873282	0.0699347	0.115892	0.0302928	0.0916668
	5	0.0106048	0.702337	0.141715	0.243209	0.0190512	0.151599								5	0.0163102	0.754292	0.0841109	0.254114	0.0318732	0.343755
	5.5	0.0262099	0.914742	0.228362	0.442356	0.0528591	0.377154								5.5	0.0243767	0.994929	0.236072	0.468715	0.0272761	0.430946
	6	0.0559133	0.885272	0.541417	0.510354	0.0872301	0.624755								6	0.0415013	0.738489	0.457708	0.603503	0.0677914	0.640668
	6.5	0.0992633	0.999777	0.687542	0.717004	0.0533554	0.752606								6.5	0.10032	0.957877	0.694982	0.773499	0.292361	0.843702
	7	0.394691	0.999149	0.934231	0.950357	0.545603	0.979276								7	0.441692	0.995189	0.933255	0.950547	0.390034	0.972968
	7.5	0.649859	0.998266	0.973986	0.967707	0.704157	0.981888								7.5	0.582992	0.917116	0.974947	0.970897	0.535564	0.97916
	8	0.802696	0.999422	0.990458	0.990543	0.821461	0.994176								8	0.794147	0.988071	0.990555	0.990288	0.869235	0.994653
	8.5	0.911888	0.968009	0.99606	0.996408	0.973613	0.996803								8.5	0.902552	0.998374	0.996753	0.993306	0.950032	0.998172
	9	0.974411	0.984256	0.999196	0.996378	0.944354	0.998908								9	0.965024	0.995979	0.998995	0.998207	0.993262	0.998823
	9.5	0.988102	0.999953	0.999875	0.999217	0.997143	0.999697								9.5	0.983608	0.999898	0.999436	0.99934	0.987735	0.999716
		LYS 57	LYS 80	LYS 153	LYS 221	LYS 240	LYS 242	LYS 249	LYS 300	LYS 315	LYS 362				pH	LYS 57	LYS 80	LYS 153	LYS 221	LYS 240	LYS 242	LYS 249	LYS 300	LYS 315	LYS 362
	4	0	0	0	0	0	0	0	0	0	0				4	0.000118057	0	0	0	2.31482e-05	0	0	0	0	0
	4.5	0.000225308	0	7.32131e-05	0	0	4.39763e-05	0	0	0	0				4.5	0.00039383	0	0	0	0.000166491	5.37041e-06	0	0	2.30557e-05	0
	5	0.0037537	0	8.32386e-05	8.23976e-05	4.10004e-07	8.40212e-05	2.48471e-06	0	0	1.01475e-06				5	0.000371194	2.16681e-05	0.000851478	2.77779e-07	1.44445e-05	0	0.000153894	0	2.63892e-05	0.000151213
	5.5	0.00229496	0.000131345	2.06019e-07	0.0002701	7.61954e-05	6.62745e-05	2.2021e-05	0	2.40836e-05	1.83337e-05				5.5	0.00454642	0	0.000483004	3.29635e-05	0.000273713	6.04636e-05	6.90753e-05	9.26125e-08	3.51854e-05	7.22233e-06
	6	0.00458828	0.000135331	0.00116676	0.000624663	8.23791e-07	0.000271886	7.1033e-05	0	3.43182e-05	3.15591e-05				6	0.00709592	0.000574935	0.000595637	0.000211952	0.00069126	0.00104698	0.000134268	0	0.000207971	0.000181307
	6.5	0.00464344	0.00253948	0.000870399	0.000445925	0.000885147	0.00168713	0.000549576	0	4.72484e-05	0.000436249				6.5	0.00405797	0.000767734	0.00132421	0.000570299	0.0015585	0.000431997	0.000231046	0	0.000111579	0.000243284
	7	0.0192152	0.000386053	0.00683743	0.00969871	0.00580908	0.00785918	0.00147086	0	0.000609511	0.0013535				7	0.0174282	0.00125615	0.00708415	0.00835612	0.00246421	0.0197103	0.00104712	0	0.00084071	0.00135369
	7.5	0.0136668	0.0127217	0.0099009	0.0995558	0.00720853	0.0338251	0.0023137	0	0.00343443	0.00476543				7.5	0.0247339	0.017841	0.0199769	0.0324181	0.01554	0.0590667	0.00191479	6.55782e-07	0.0025245	0.00431283
	8	0.0973486	0.030779	0.0300254	0.0419016	0.0351371	0.099876	0.00435389	0	0.00592566	0.00832881				8	0.0550274	0.0155194	0.053578	0.0772164	0.0223777	0.132019	0.00478492	0	0.00640666	0.00628428
	8.5	0.0939598	0.210924	0.0774803	0.167404	0.0565382	0.284543	0.00579322	4.21309e-07	0.0198141	0.0103944				8.5	0.119458	0.110246	0.0833338	0.198604	0.0714103	0.248105	0.00895522	0.000521072	0.0165665	0.0138573
	9	0.273015	0.234914	0.114735	0.319473	0.134793	0.348614	0.0139327	1.01646e-06	0.0595171	0.0189525				9	0.118524	0.139944	0.177948	0.20993	0.284966	0.25568	0.0162048	2.91981e-06	0.0482471	0.0566923
	9.5	0.12892	0.429415	0.250894	0.537526	0.211345	0.5484	0.0216176	0	0.116093	0.0487821				9.5	0.106459	0.309344	0.407177	0.366084	0.208806	0.567185	0.0335792	6.7824e-05	0.100793	0.0755823
	Supplementary Fig 15: Titration curves – Na⁺ blocked from cytoplasmic funnel – SD														Supplementary Fig 15: Titration curves – Na⁺ not blocked from cytoplasmic funnel – SD
	pH	ASP 11	ASP 40	ASP 65	ASP 119	ASP 133	ASP 163	ASP 164	ASP 178	ASP 282	ASP 354				pH	ASP 11	ASP 40	ASP 65	ASP 119	ASP 133	ASP 163	ASP 164	ASP 178	ASP 282	ASP 354
	4	0.0535626	0.0764426	0.419385	0.118198	0.00100388	0	4.41273e-06	0.116498	0.263628	0.0936224				4	0.0220601	0.0723557	0.3583	0.0804287	0.00333636	0	2.62467e-06	0.127434	0.22769	0.0543183
	4.5	0.0165297	0.0684612	0.355684	0.107539	0.00043365	0	2.23607e-06	0.0566414	0.0880007	0.00694092				4.5	0.0325366	0.0298471	0.233648	0.195774	0.00323665	0.000175159	0.0972721	0.0632189	0.237956	0.0181401
	5	0.00179847	0.0216702	0.451397	0.232788	2.24994e-05	0	0	0.0512893	0.0357315	0.0218309				5	0.022662	0.0182818	0.380117	0.245772	0.00167193	1.86339e-06	0.447234	0.0375988	0.110532	0.0142109
	5.5	0.00161022	0.0108765	0.356913	0.107914	0.000558812	1.11803e-05	8.557e-06	0.0217069	0.0142474	0.0152572				5.5	0.00222038	0.00438068	0.257555	0.0733565	0.000665763	0.0269259	0.0966624	0.0278933	0.128668	0.00263757
	6	0.000126798	0.00394074	0.355193	0.0525314	0.00010466	7.45356e-07	0	0.0061768	0.010569	0.00307049				6	0.00147274	0.00235912	0.451878	0.023235	3.40673e-05	0	0.370154	0.00626261	0.0706099	0.0017445
	6.5	0.0021381	0.00365182	0.360269	0.0380656	7.97217e-06	0	0	0.001276	0.00255196	0.000571722				6.5	0.00167986	0.00309921	0.33821	0.0407756	9.15909e-06	0	0.484921	0.00125274	0.00944802	0.0011671
	7	0.000136151	0.000342294	0.419011	0.00556349	0	0	0	0.000586124	0.0135912	0.000185455				7	3.23041e-05	0.00124133	0.315886	0.00570006	7.45356e-07	0.00151315	0.399506	0.00120917	0.00184684	0.000243032
	7.5	0.000217117	0.000212543	0.28876	0.00225813	0	0	0	0.000399444	0.000211105	1.93103e-05				7.5	6.14238e-05	0.000277882	0.131872	0.00383728	0.00725708	0.301371	0.422935	0.000119885	0.00107661	0.000132501
	8	0.00016696	0.000325556	0.289947	0.00124816	0	0	0	2.59422e-05	1.86339e-06	1.45344e-05				8	1.52753e-06	9.59243e-05	0.220692	0.00141668	0	0.000911943	0.414178	0.000238242	5.14827e-05	1.38283e-05
	8.5	0.000149444	1.95533e-05	0.179963	7.46927e-05	0	0	0	0.000194675	3.15933e-05	0				8.5	0	4.48841e-05	0.234329	0.000873521	0	0.322605	0.417632	9.85968e-05	3.37079e-05	1.75855e-05
	9	0	0	0.389488	5.59017e-05	0	0	0	0	0	7.45356e-07				9	0	6.53616e-05	0.0964926	3.72678e-07	3.72678e-07	0.366468	0.334408	4.07226e-06	0	0
	9.5	0	0	0.372678	0	0	0	0	0	0	0				9.5	0	2.23607e-06	0.00588946	1.37891e-05	0.0125826	0.398704	0.345462	0	1.90066e-05	0
	pH	GLU 43	GLU 54	GLU 78	GLU 82	GLU 124	GLU 241	GLU 252	GLU 321	GLU 356					pH	GLU 43	GLU 54	GLU 78	GLU 82	GLU 124	GLU 241	GLU 252	GLU 321	GLU 356
	4	0.054443	0.149363	0.000774225	0.0570991	0.127485	0.0786729	0.00144115	0.227924	0.12565					4	0.0412146	0.0895907	0.0976307	0.14662	0.144103	0.238072	0.0274485	0.0785816	0.126492
	4.5	0.0584134	0.148602	0.215829	0.0127475	0.300866	0.0357567	0.00768608	0.0363189	0.0652951					4.5	0.0493908	0.0988852	0.217341	0.0131947	0.28667	0.0225178	0.067636	0.239647	0.0357479
	5	0.0315381	0.0226772	0.415263	0.0165747	0.156902	0.00789227	0.127908	0.005435	0.0655957					5	0.0329374	0.0285158	0.155966	0.00329131	0.28372	0.0106416	0.0574142	0.0133668	0.0154855
	5.5	0.0209473	0.0233112	0.220272	0.00186676	0.19804	0.00399301	0.0243944	0.00168796	0.0304892					5.5	0.0355527	0.0111344	0.00416821	0.000930461	0.266265	0.00371052	0.000413316	0.0224457	0.0120727
	6	0.0182781	0.00754428	0.2875	0.00121425	0.262421	0.000859388	0.0101056	0.00762815	0.00448383					6	0.0135222	0.00613367	0.429241	0.00563212	0.223161	0.00388214	0.129601	0.0041207	0.0028999
	6.5	0.0122016	0.00206461	0.487108	0.00299258	0.0320837	0.00120639	1.66433e-05	0.00664822	0.00380041					6.5	0.0142322	0.00184255	0.452334	0.00107101	0.160264	0.00103133	0.00702985	0.00395382	0.00283691
	7	0.00553861	0.00036247	0.330165	7.94175e-05	0.00344461	0.00014734	0.0648295	0.000526529	0.00422168					7	0.0326786	0.000359372	0.30009	0.000433797	0.028805	0.000108953	0.00280131	0.000308871	0.00141437
	7.5	0.00893952	0.000546014	0.438763	4.74927e-06	0.00172491	4.45047e-05	0.0548714	3.23973e-05	0.000198773					7.5	0.0023246	0.000226167	0.418577	0.000128815	0.0108895	3.03503e-05	0.000285143	8.14755e-05	0.000286083
	8	0.00536513	0.000120853	0.287287	0	0.00358114	0.000122611	0.000652552	0.000148272	0.000277813					8	0.000679417	8.89401e-05	0.360388	6.14184e-05	0.00109357	2.83103e-05	0.00800785	2.65497e-05	0.000118453
	8.5	0.00161806	6.65367e-05	0.142637	0.000135063	0.00332959	3.01146e-05	0.000321994	1.65101e-05	0.000243362					8.5	0.000697595	5.40085e-05	0.15422	6.75016e-05	0.0108313	2.4375e-05	0.0653213	2.92973e-06	2.73293e-05
	9	0.000109567	3.72678e-06	0.0319143	0	0	0	0.00444299	3.29983e-06	2.23607e-06					9	0.000264032	8.57159e-06	0.0453298	0.000160997	6.5493e-05	3.03736e-05	3.72678e-07	2.56038e-06	8.24717e-05
	9.5	6.12581e-05	0	0.00998209	0	9.90651e-05	0	0	0	2.22841e-05					9.5	0.0021265	2.98142e-06	0.012927	0	4.21126e-05	0	0.000103977	2.77954e-05	0
	pH	HIS 39	HIS 225	HIS 243	HIS 253	HIS 256	HIS 318								pH	HIS 39	HIS 225	HIS 243	HIS 253	HIS 256	HIS 318
	4	0.00111837	0.441131	0.00149522	0.00819661	0.000573226	0.0527835								4	0.00153706	0.285628	0.00165784	0.00549443	0.00233073	0.0239598
	4.5	0.0040787	0.360326	0.01005	0.0367041	0.00961641	0.0196168								4.5	0.00220903	0.272993	0.0460697	0.0384656	0.032408	0.0974494
	5	0.00284234	0.424483	0.0539289	0.0967578	0.0149548	0.0515932								5	0.00302698	0.365889	0.00851609	0.0527231	0.0394849	0.118348
	5.5	0.00838111	0.18548	0.0608806	0.094887	0.0756372	0.147215								5.5	0.00449008	0.00942273	0.0528516	0.0651124	0.0354721	0.116113
	6	0.0131742	0.253414	0.0974282	0.155219	0.161982	0.106888								6	0.0107842	0.373604	0.10102	0.124771	0.0761775	0.172159
	6.5	0.0151355	0.00029368	0.108798	0.133482	0.0616	0.127483								6.5	0.0157345	0.0677035	0.0717747	0.058941	0.113718	0.0614464
	7	0.092445	0.00257924	0.0140551	0.0116393	0.185074	0.0134334								7	0.126899	0.00839758	0.0116845	0.0131508	0.328665	0.0129807
	7.5	0.0515595	0.00362541	0.00928981	0.0133138	0.168825	0.0145396								7.5	0.0752127	0.206508	0.00576653	0.00976202	0.237513	0.00923494
	8	0.0555446	0.000811385	0.00241877	0.00607626	0.120305	0.00416279								8	0.0268363	0.0275578	0.00181952	0.00472396	0.0723955	0.00259303
	8.5	0.0315077	0.0717757	0.00296459	0.00170939	0.0174488	0.00172062								8.5	0.0177338	0.00238945	0.00109604	0.00445042	0.0322642	0.000695957
	9	0.0121897	0.036837	0.000427763	0.00410933	0.0504537	0.000813163								9	0.00685615	0.00880136	0.000305	0.00117125	0.00380384	0.000648179
	9.5	0.0037809	0.000103756	7.95606e-05	0.000419255	0.0030887	0.000250632								9.5	0.00369472	0.000227334	0.000256946	0.000191236	0.015412	0.000296153
	pH	LYS 57	LYS 80	LYS 153	LYS 221	LYS 240	LYS 242	LYS 249	LYS 300	LYS 315	LYS 362				pH	LYS 57	LYS 80	LYS 153	LYS 221	LYS 240	LYS 242	LYS 249	LYS 300	LYS 315	LYS 362
	4	0	0	0	0	0	0	0	0	0	0				4	0.000266092	0	0	0	5.09131e-05	0	0	0	0	0
	4.5	0.000551191	0	0.000105445	0	0	9.76416e-05	0	0	0	0				4.5	0.000308152	0	0	0	0.000378268	1.19257e-05	0	0	3.74718e-05	0
	5	0.00637184	0	0.000165635	0.000117616	4.71405e-07	0.000183568	5.59017e-06	0	0	2.23607e-06				5	0.000332556	4.91935e-05	0.00178909	7.45356e-07	3.2423e-05	0	0.000328376	0	2.96578e-05	0.000305663
	5.5	0.00315966	0.000322366	3.72678e-07	0.00040287	9.72512e-05	0.000132997	4.99389e-05	0	4.2395e-05	2.19374e-05				5.5	0.0100102	0	0.000628439	6.32519e-05	0.000365507	6.49761e-05	6.67293e-05	3.72678e-07	7.54711e-05	1.59548e-05
	6	0.00732382	0.000340628	0.000780044	0.00143798	1.21335e-06	0.00033467	4.1164e-05	0	6.78847e-05	7.11815e-05				6	0.00969787	0.00152432	0.000573171	0.000236535	0.000747968	0.00168419	0.000123614	0	0.000260396	0.0002461
	6.5	0.0075014	0.00415124	0.000518834	0.000523048	0.000457088	0.00261501	0.000257207	0	1.42906e-05	0.000285678				6.5	0.00811597	0.00135986	0.000830559	0.000825748	0.00270942	0.000328074	0.000218435	0	0.000139911	0.000158895
	7	0.040939	0.00060886	0.00394234	0.0134872	0.00569764	0.00779219	0.000969622	0	0.000312815	0.00104772				7	0.0656263	0.00200336	0.00288741	0.0131838	0.00139114	0.0169375	0.00054637	0	0.000927519	0.00113584
	7.5	0.0362407	0.0429201	0.00713471	0.210583	0.00196903	0.0178754	0.00123169	0	0.00164508	0.0027253				7.5	0.0412352	0.0326306	0.0125558	0.0657774	0.013468	0.0487703	0.00140893	1.21335e-06	0.000463607	0.00163856
	8	0.173404	0.149279	0.0204515	0.0481654	0.030169	0.0502889	0.00261009	0	0.00233168	0.00441053				8	0.0798796	0.0264267	0.0317538	0.101458	0.00687078	0.0629548	0.00147307	0	0.00274974	0.00404914
	8.5	0.115342	0.128779	0.0422432	0.251897	0.0168982	0.163395	0.00498135	1.11803e-06	0.00583136	0.00503865				8.5	0.1588	0.127953	0.029175	0.319164	0.038696	0.129152	0.00263824	0.0960721	0.0045164	0.010024
	9	0.369887	0.270692	0.0525757	0.333484	0.0556617	0.149781	0.0062959	3.72678e-06	0.00932335	0.0109531				9	0.162185	0.14351	0.0885954	0.165102	0.206842	0.128628	0.00409295	6.24137e-05	0.0045807	0.0345876
	9.5	0.365813	0.308877	0.0597405	0.304634	0.0490503	0.0330518	0.0127034	0	0.0438133	0.0297531				9.5	0.138335	0.199416	0.124323	0.170347	0.0493604	0.13876	0.0071195	0.0090194	0.039017	0.0726032
